# Supplementary material for: The crucial role of bioimage analysts in scientific research and publication
Source: J Cell Sci. 2024 Oct 30;137(20):jcs262322. doi: 10.1242/jcs.262322 (PMC11698046; doi:10.1242/jcs.262322)
Supplement: Table S1. BIA financial incentive template. [file joces-137-262322-TableS1.xlsx]

## Sheet: Sheet 1
Breaking even?		0			👍
Total cost	0				>>> scroll right >>>
Personnel					Space			Hardware			Other annual costs
Position	average annual cost	times	total		Position	total		Position	total		Position	total
Manager		1	0		Facility space per year			Annual renewal of laptops	0		Travel	0	note: depends on group size
Research Software Engineer		1	0			0		Annual renewal of other hardware	0		Training	0	note: depends on group size
Bioimage Analyst		1	0			0		Cluster usage	0		Speaker invitations	0
Head R&D		1	0			0		Cloud computing	0		Publication costs	0	note: on estimated methods publication below
Head Business Development		1	0			0		Data storage + storage solutions	0			0
			0			0			0			0
			0			0			0			0
	TOTAL		0		TOTAL	0		TOTAL	0		TOTAL	0
Total value	0				>>> scroll right >>>
																Note: whole institute/department/etc.
Direct income streams					Better publication quality		0	#pubs/year being involved with			Benefits from teaching		0	#pubs/year including bioimages			PR for the institute
Position	income per unit	times	total		Position		prob. per publication	equivalent monetary value	total	estimated #/year	Position		prob. per publication	equivalent monetary value	total	estimated #/year	Position		total
Service A	0	0	0		Additional bioimage analysis/methods publication		0	0	0	0	Additional methods publication		0	0	0	0	Improved hiring for institute/dep.		0	needs better reasoning...
Service B	0	0	0		Additional biology publication/ results		0	0	0	0	Additional biology publication/results		0	0	0	0	Improved job chances for users		0	needs better reasoning...
...			0		Higher impact factor biology publication		0	0	0	0	Higher impact factor biology publication		0	0	0	0	Institute's coolness factor		0	needs better reasoning...
Grants	0	0	0		Better quality methods section		0	0	0	0	Better quality methods section		0	0	0	0			0
Overheads	0	0	0		Fewer review cycles		0	0	0	0	Fewer review cycles		0	0	0	0			0
			0		Open pipeline		0	0	0	0	Open pipeline		0	0	0	0			0
			0		FAIR data		0	0	0	0	FAIR data		0	0	0	0			0
	TOTAL		0					TOTAL	0					TOTAL	0		TOTAL		0
